# Supplementary material for: Interannual Bacterial Diversity Variability in Antarctic Snow/Ice Samples in the Vicinity of Concordia Station
Source: Life (Basel). 2026 Apr 3;16(4):596. doi: 10.3390/life16040596 (PMC13117677; doi:10.3390/life16040596)
Supplement: Supplementary file 1 [file life-16-00596-s001.zip]

Archive with 1 entries (1 files):
- life-4156857-supplementary.xlsx
