# Supplementary material for: Interannual Bacterial Diversity Variability in Antarctic Snow/Ice Samples in the Vicinity of Concordia Station
Source: Life (Basel). 2026 Apr 3;16(4):596. doi: 10.3390/life16040596 (PMC13117677; doi:10.3390/life16040596)
Supplement: Supplementary file 1 [file life-16-00596-s001.zip › life-4156857-supplementary.xlsx]

## Sheet: 1. Alpha divesity 
	Alpha diversity indexes measure							Indexes comparison
	Year	Measure	Mean	SD	SE			Comparison	Measure	Test_method	Group	P.unadj	P.adjusted	Significance
	15-16	Observed	305.129	55.058	9.88871			18-19 - 15-16	Observed	Wilcoxon Rank Sum Test	15-16	0.292642	0.438963	ns
	15-16	Chao1	350.526	71.7508	12.8868			18-19 - 15-16	Shannon	Wilcoxon Rank Sum Test	15-16	7.61729e-18	1.71389e-17	***
	15-16	ACE	356.697	73.9655	13.2846			18-19 - 15-16	Simpson	Wilcoxon Rank Sum Test	15-16	1.96033e-19	5.881e-19	***
	15-16	Shannon	3.40176	0.360234	0.0646999
	15-16	Simpson	0.929391	0.0200137	0.00359456
	15-16	InvSimpson	15.3848	4.73796	0.850962
	15-16	Fisher	43.7883	9.39682	1.68772
	15-16	Pielou	0.595218	0.0494841	0.00888762
	15-16	Coverage	0.998724	0.000325059	5.83824e-05
	18-19	Observed	328.923	180.144	28.8461
	18-19	Chao1	395.231	223.111	35.7263
	18-19	ACE	393	218.514	34.9902
	18-19	Shannon	1.83346	0.52451	0.0839888
	18-19	Simpson	0.695917	0.0836604	0.0133964
	18-19	InvSimpson	3.62788	1.4028	0.224628
	18-19	Fisher	49.1492	31.9757	5.1202
	18-19	Pielou	0.318802	0.0629111	0.0100738
	18-19	Coverage	0.998376	0.00102008	0.000163343

## Sheet: 2. Beta diversity
Beta diversity measures
A								B
Bray-curtis								Weighted Unifrac
	Df	SumOfSqs	R2	F	Pr(>F)	significance			Df	SumOfSqs	R2	F	Pr(>F)	significance
Year	1	11.8495	0.56281	87.538	0.001	***		Year	1	7.57475	0.689443	150.961	0.001	***
Residual	68	9.2048	0.43719					Residual	68	3.41202	0.310557
Total	69	21.0542	1					Total	69	10.9868	1
C								D
Jaccard								Unweighted Unifrac
	Df	SumOfSqs	R2	F	Pr(>F)	significance			Df	SumOfSqs	R2	F	Pr(>F)	significance
Year 1	1	6.5392	0.26553	24.584	0.001	***		Year	1	6.87387	0.38257	42.1339	0.001	***
Residual 68	68	18.0878	0.73447					Residual	68	11.0938	0.61743
Total 69	69	24.627	1					Total	69	17.9676	1
fdr p-value adjusted method

## Sheet: 3. Beta dispersion
Group comparison
Beta dispersion comparison
Comparison	Measure	Test_method	Group	P.unadj	P.adj	Significance
18-19 - 15-16	group_distance	Kruskal-Wallis Rank Sum Test	15-16	7.45319e-121	7.45319e-121	***
Median
15-16	18-19
0.633758	0.495795

## Sheet: 4. Raup-Crick
Raup-Crick
comparison	statistic	z	means	p-value
stat1	248	23.651	73.5354	0.01
stat2	289	20.0167	98.4545	0.01
stat3	402	12.6411	246.758	0.01
stat4	185	16.7895	72.9293	0.01
stat5	107	14.5389	31.9091	0.01
stat6	417	21.6199	179.475	0.01
stat7	205	19.1197	69.8485	0.01
stat8	233	19.9529	78.5152	0.01
stat9	291	21.9734	114.404	0.01
stat10	259	19.6333	98.3232	0.01
stat11	312	18.7963	126.586	0.01
stat12	139	14.8619	49.6061	0.01
stat13	198	20.6865	64.3737	0.01
stat14	175	17.6997	60.5354	0.01
stat15	311	24.2128	106.98	0.01
stat16	389	21.2618	170.606	0.01
stat17	282	23.1441	88.3535	0.01
stat18	144	17.1007	44.6869	0.01
stat19	110	15.0385	37.5152	0.01
stat20	198	20.024	58.697	0.01
stat21	153	15.7424	53.4545	0.01
stat22	217	21.6411	63.4949	0.01
stat23	102	18.1256	28.101	0.01
stat24	385	25.9703	136.636	0.01
stat25	318	26.9036	114.545	0.01
stat26	311	19.5196	103.101	0.01
stat27	198	17.9417	67.4747	0.01
stat28	169	20.9313	55.0202	0.01
stat29	113	13.5326	38.202	0.01
stat30	135	16.816	40.2222	0.01
stat31	231	20.4823	73.1919	0.01
stat32	297	26.9459	91.3232	0.01
stat33	199	17.9852	67.7677	0.01
stat34	223	20.9271	67.8283	0.01
stat35	181	17.3737	61.0909	0.01
stat36	384	18.2073	173.192	0.01
stat37	154	18.4426	49.1414	0.01
stat38	157	16.9277	52.4242	0.01
stat39	131	4.709	93.3838	0.01
stat40	73	1.35777	64.3636	0.25
stat41	81	0.526959	77.3535	0.61
stat42	77	0.996518	69.5657	0.35
stat43	71	0.694695	65.7879	0.55
stat44	69	1.57686	59.8182	0.13
stat45	87	5.34128	55.6263	0.01
stat46	96	3.61541	73.3333	0.01
stat47	116	5.81059	77.404	0.01
stat48	116	5.0616	80.8081	0.01
stat49	106	3.29114	79.0303	0.01
stat50	102	3.83926	72.3939	0.01
stat51	86	3.07736	64.5657	0.03
stat52	100	5.3803	66.9899	0.01
stat53	92	4.82064	57.1313	0.01
stat54	83	3.58604	60.8889	0.01
stat55	139	5.65847	92.9394	0.01
stat56	119	3.87643	84.4949	0.01
stat57	116	4.38388	77.4242	0.01
stat58	77	0.46432	73.6364	0.71
stat59	89	1.89587	73.1212	0.11
stat60	118	2.67012	94.101	0.01
stat61	98	5.08384	64.7475	0.01
stat62	92	3.99162	67.0303	0.01
stat63	183	6.75909	118.04	0.01
stat64	102	3.89481	71.8687	0.01
stat65	85	-0.553859	89.1818	0.69
stat66	105	4.59829	69.3333	0.01
stat67	149	2.86127	122.788	0.01
stat68	108	5.26179	69.3535	0.01
stat69	79	2.24114	63.7778	0.07
stat70	205	31.2249	37.0707	0.01
stat71	195	13.3233	93.7071	0.01
stat72	154	26.725	27.7071	0.01
stat73	105	29.7219	11.596	0.01
stat74	242	25.997	68.9596	0.01
stat75	168	31.8284	26.1919	0.01
stat76	170	29.1666	28.7576	0.01
stat77	203	27.5998	42.4848	0.01
stat78	187	27.4688	37.5657	0.01
stat79	204	21.6978	46.9697	0.01
stat80	121	25.342	19.2929	0.01
stat81	155	29.8401	23.5152	0.01
stat82	140	31.3306	22.1717	0.01
stat83	213	29.2851	40.4444	0.01
stat84	221	23.2004	64.2222	0.01
stat85	207	34.7382	32.4444	0.01
stat86	131	30.3133	17.1919	0.01
stat87	99	25.7733	14.4545	0.01
stat88	166	34.1144	22.6667	0.01
stat89	127	29.4502	19.4646	0.01
stat90	168	31.424	24.1818	0.01
stat91	97	28.2603	11.0303	0.01
stat92	240	32.5656	51.9293	0.01
stat93	228	33.0983	41.6869	0.01
stat94	208	32.6872	38.6465	0.01
stat95	165	28.9023	26.1616	0.01
stat96	146	27.3923	21.5657	0.01
stat97	113	27.9334	14.202	0.01
stat98	129	32.5079	14.5758	0.01
stat99	179	35.296	27.2626	0.01
stat100	213	34.9182	35.2121	0.01
stat101	171	32.8169	25.1616	0.01
stat102	179	39.1997	24.7172	0.01
stat103	141	24.0067	23.4747	0.01
stat104	221	21.1	66.0909	0.01
stat105	142	29.4311	17.9091	0.01
stat106	134	27.05	19.4747	0.01
stat107	56	4.32248	33.9192	0.01
stat108	41	4.07925	24.5455	0.01
stat109	41	2.22406	29.7778	0.05
stat110	39	3.08089	25.6162	0.03
stat111	37	2.91952	24.6465	0.03
stat112	32	1.96022	23.0505	0.09
stat113	48	7.23466	19.9899	0.01
stat114	51	4.16816	28.8889	0.01
stat115	69	6.84453	29.7172	0.01
stat116	61	5.49651	30.5455	0.01
stat117	65	7.16405	29.3636	0.01
stat118	56	5.52523	26.404	0.01
stat119	54	5.99985	24.2929	0.01
stat120	53	5.85042	25.2323	0.01
stat121	49	6.22723	21.6869	0.01
stat122	48	5.36966	23.3434	0.01
stat123	82	10.3284	35.0404	0.01
stat124	58	5.45034	31.101	0.01
stat125	55	5.99967	29.1919	0.01
stat126	41	3.24222	26.0202	0.01
stat127	44	3.35359	27.3535	0.01
stat128	57	3.76946	35.2222	0.01
stat129	53	6.53238	24.3535	0.01
stat130	54	6.57834	25.404	0.01
stat131	95	8.58843	43.697	0.01
stat132	62	6.75721	27.1414	0.01
stat133	52	3.78675	33.4545	0.01
stat134	58	6.55684	26.1212	0.01
stat135	75	4.56311	45.1818	0.01
stat136	53	5.98831	25.3434	0.01
stat137	43	4.21007	23.5556	0.01
stat138	247	14.248	123.313	0.01
stat139	160	23.8247	37.0909	0.01
stat140	106	23.2743	16.6162	0.01
stat141	271	24.5022	89.7475	0.01
stat142	182	32.036	35.303	0.01
stat143	189	30.0132	38.2727	0.01
stat144	211	21.5359	57.7475	0.01
stat145	220	26.6635	50.101	0.01
stat146	229	24.3182	61.8889	0.01
stat147	125	22.885	25.4949	0.01
stat148	172	27.5927	32.7879	0.01
stat149	147	21.6412	30.4848	0.01
stat150	227	27.6682	53.404	0.01
stat151	244	21.4057	85.5051	0.01
stat152	217	29.261	44.1414	0.01
stat153	156	33.7209	22.6465	0.01
stat154	105	21.3373	18.2424	0.01
stat155	172	27.0105	29.5253	0.01
stat156	125	19.532	26.8485	0.01
stat157	181	30.4346	31.4444	0.01
stat158	105	26.1851	14.4949	0.01
stat159	252	26.2929	68.0505	0.01
stat160	234	25.239	57.1919	0.01
stat161	235	26.2929	52.0505	0.01
stat162	181	29.9316	34.3838	0.01
stat163	146	22.9432	27.3838	0.01
stat164	122	26.8143	19.5556	0.01
stat165	132	26.4082	19.8788	0.01
stat166	193	31.5069	37.6566	0.01
stat167	227	30.0283	46.8283	0.01
stat168	157	23.6365	35.0202	0.01
stat169	193	32.4382	33.0505	0.01
stat170	165	26.1946	30.2828	0.01
stat171	249	19.2113	86.4444	0.01
stat172	144	25.2071	25.1313	0.01
stat173	141	25.0885	26.1414	0.01
stat174	74	4.62064	46.8889	0.01
stat175	44	1.98877	32.3737	0.05
stat176	55	2.68996	40.2323	0.01
stat177	50	2.64847	34.7677	0.03
stat178	46	2.46647	32.8586	0.05
stat179	45	2.59941	30.4545	0.01
stat180	65	7.76	27.5152	0.01
stat181	70	6.02273	37.1616	0.01
stat182	91	9.74151	38.1717	0.01
stat183	75	5.82713	40.2525	0.01
stat184	80	7.36644	39.8586	0.01
stat185	72	6.19047	35.9798	0.01
stat186	59	5.81803	33.0707	0.01
stat187	63	5.04365	33.4646	0.01
stat188	60	6.04591	28.8384	0.01
stat189	57	5.48135	29.6869	0.01
stat190	101	8.73469	46.7475	0.01
stat191	70	5.37892	41.2222	0.01
stat192	72	5.36647	38.7475	0.01
stat193	52	2.4412	37.596	0.03
stat194	60	4.17288	36.6162	0.01
stat195	66	2.89616	48.3939	0.01
stat196	63	5.64107	33.7677	0.01
stat197	63	5.83108	33	0.01
stat198	116	8.58273	59.0505	0.01
stat199	67	5.64344	36.6364	0.01
stat200	58	2.30204	44.0303	0.05
stat201	72	7.29554	35.2727	0.01
stat202	90	3.82539	60.9798	0.01
stat203	74	7.65978	34.2424	0.01
stat204	49	2.92898	31.7576	0.01
stat205	138	5.36179	93.1616	0.01
stat206	79	7.01999	39.1212	0.01
stat207	399	14.6263	223.444	0.01
stat208	160	8.54944	88.0505	0.01
stat209	186	10.6957	95.9192	0.01
stat210	264	13.4434	144.667	0.01
stat211	246	14.2334	124.616	0.01
stat212	310	15.5062	156.697	0.01
stat213	108	7.62318	62.6162	0.01
stat214	150	8.90502	80.7172	0.01
stat215	165	14.1185	74.3131	0.01
stat216	285	16.372	135.051	0.01
stat217	301	8.58552	213.111	0.01
stat218	226	14.0428	109.616	0.01
stat219	119	9.14469	56.7778	0.01
stat220	117	11.7744	46.596	0.01
stat221	156	10.0636	74.1414	0.01
stat222	109	6.30676	65.3333	0.01
stat223	168	13.0119	79.7374	0.01
stat224	82	7.72146	36.4747	0.01
stat225	294	12.1163	169.242	0.01
stat226	250	10.6802	141.465	0.01
stat227	237	10.8415	130.535	0.01
stat228	181	13.3417	84.6566	0.01
stat229	129	8.70677	70.1616	0.01
stat230	91	7.50455	47.8182	0.01
stat231	103	8.54078	49.9192	0.01
stat232	204	13.8507	92.7475	0.01
stat233	218	11.7655	116.101	0.01
stat234	162	9.89106	86.5354	0.01
stat235	178	13.278	83.596	0.01
stat236	184	14.0668	76.8384	0.01
stat237	401	16.2341	219.586	0.01
stat238	117	8.20746	61.1818	0.01
stat239	129	9.83526	62.8586	0.01
stat240	190	8.69345	114.96	0.01
stat241	77	-0.607434	81.7879	0.63
stat242	98	0.103219	97.1616	0.97
stat243	85	-0.436837	88.1414	0.71
stat244	80	-0.0532392	80.3939	0.97
stat245	75	-0.153675	76.1616	0.83
stat246	86	2.64036	69.5051	0.01
stat247	107	1.76391	91.596	0.07
stat248	142	5.32635	97.5657	0.01
stat249	127	3.07288	99.9697	0.01
stat250	128	4.13121	97.8182	0.01
stat251	108	2.37972	90.8182	0.03
stat252	88	0.788363	82.1414	0.47
stat253	96	1.57712	84.4343	0.07
stat254	88	2.2123	71.5253	0.05
stat255	91	2.31852	75.0909	0.01
stat256	163	4.68097	116.242	0.01
stat257	139	4.4805	102.525	0.01
stat258	150	6.77514	96.1313	0.01
stat259	91	-0.185996	92.4444	0.87
stat260	98	0.886024	91.3535	0.33
stat261	146	2.70936	118.596	0.03
stat262	112	3.80305	82.0606	0.01
stat263	103	2.81288	83.5354	0.03
stat264	241	8.9417	148.434	0.01
stat265	118	4.32125	90.2525	0.01
stat266	95	-1.49089	108.879	0.19
stat267	114	3.17853	86.1515	0.01
stat268	166	1.29838	153.152	0.21
stat269	116	4.18862	84.899	0.01
stat270	82	0.440785	78.7374	0.69
stat271	104	27.208	12.1313	0.01
stat272	173	16.8565	67.6364	0.01
stat273	145	23.8409	27.6364	0.01
stat274	136	21.6861	29.2727	0.01
stat275	149	20.2266	42.8182	0.01
stat276	140	19.602	37.7576	0.01
stat277	143	15.9944	46.9798	0.01
stat278	129	25.1408	18.9293	0.01
stat279	126	19.738	24.5152	0.01
stat280	118	22.5177	23.0808	0.01
stat281	151	20.498	39.899	0.01
stat282	168	14.458	64.4545	0.01
stat283	137	21.318	32.6263	0.01
stat284	115	26.4277	16.5253	0.01
stat285	93	21.6545	14.101	0.01
stat286	140	24.908	22.1616	0.01
stat287	125	25.8061	20.1616	0.01
stat288	139	23.414	24.0606	0.01
stat289	92	24.9419	11.101	0.01
stat290	160	17.2377	50.7475	0.01
stat291	142	15.8388	42.9596	0.01
stat292	131	16.3959	38.1515	0.01
stat293	136	22.7777	25.798	0.01
stat294	142	28.0156	21.6667	0.01
stat295	110	23.5471	14.1818	0.01
stat296	120	30.2513	15.8283	0.01
stat297	137	22.834	27.9798	0.01
stat298	145	22.7239	35.202	0.01
stat299	136	25.6309	25.6768	0.01
stat300	135	28.0437	25.4242	0.01
stat301	113	24.8348	22.202	0.01
stat302	179	16.4986	65.0505	0.01
stat303	120	22.821	18.8889	0.01
stat304	115	24.9103	17.9697	0.01
stat305	46	2.3623	34.4747	0.03
stat306	36	2.48482	24.2424	0.05
stat307	41	2.17442	29.7374	0.07
stat308	36	2.34685	26.5152	0.01
stat309	31	1.53624	24.0606	0.17
stat310	27	0.893578	22.8788	0.37
stat311	40	4.73803	21.0303	0.01
stat312	41	3.40134	27.404	0.01
stat313	55	4.66858	28.8384	0.01
stat314	48	3.67651	29.1313	0.01
stat315	51	4.05759	30.3131	0.01
stat316	44	3.33147	27.2121	0.01
stat317	38	2.75683	24.9798	0.01
stat318	43	4.04187	24.9798	0.01
stat319	44	5.42554	21.2525	0.01
stat320	38	3.28051	22.9495	0.01
stat321	52	4.35083	34.0404	0.01
stat322	48	2.9077	31.6162	0.01
stat323	53	4.66944	29.5657	0.01
stat324	34	1.12667	28.6566	0.37
stat325	35	1.74224	26.798	0.11
stat326	50	2.92885	35.7475	0.03
stat327	41	3.21212	24.1919	0.03
stat328	41	3.75536	25.2323	0.01
stat329	70	4.04477	45.3232	0.01
stat330	44	3.27029	27.6465	0.01
stat331	38	1.04546	32.7576	0.33
stat332	44	3.23189	26.9192	0.01
stat333	58	2.12069	45.4242	0.11
stat334	47	4.52571	26.1111	0.01
stat335	36	2.45741	24.2222	0.03
stat336	103	14.0804	29.0909	0.01
stat337	96	26.2527	11.5253	0.01
stat338	89	24.0099	12.3939	0.01
stat339	85	16.9215	18.4747	0.01
stat340	86	20.4952	16.5051	0.01
stat341	92	17.3044	20.2323	0.01
stat342	82	28.9308	8.0101	0.01
stat343	107	28.5308	10.7172	0.01
stat344	87	25.3979	9.74747	0.01
stat345	93	18.0661	17.6667	0.01
stat346	91	14.2678	27.3939	0.01
stat347	87	21.9639	14.0202	0.01
stat348	93	40.3526	7.09091	0.01
stat349	80	32.1857	5.94949	0.01
stat350	92	29.3432	9.76768	0.01
stat351	102	30.0465	8.43434	0.01
stat352	105	30.9138	10.7374	0.01
stat353	74	34.4416	4.57576	0.01
stat354	95	16.9259	21.6465	0.01
stat355	88	19.0835	18.3636	0.01
stat356	78	15.295	16.8586	0.01
stat357	98	29.3841	11.3434	0.01
stat358	90	27.9367	8.79798	0.01
stat359	97	38.4688	6.20202	0.01
stat360	91	33.9318	6.26263	0.01
stat361	86	19.2852	11.7374	0.01
stat362	98	23.2748	15.1616	0.01
stat363	95	25.4639	11.1717	0.01
stat364	87	24.4069	10.0808	0.01
stat365	81	23.2806	9.60606	0.01
stat366	105	15.5892	28.0707	0.01
stat367	97	33.5075	7.53535	0.01
stat368	91	28.736	8.35354	0.01
stat369	19	1.22827	14.5253	0.23
stat370	17	2.4431	9.9596	0.03
stat371	19	1.96301	12.8889	0.09
stat372	16	1.59269	11.3939	0.23
stat373	15	1.28227	10.8687	0.29
stat374	14	1.40724	9.73737	0.21
stat375	17	2.88803	8.84848	0.01
stat376	20	1.95211	12.6465	0.11
stat377	25	3.13204	13.4343	0.03
stat378	21	2.27559	12.6465	0.01
stat379	23	2.92924	12.7576	0.03
stat380	26	4.52812	12.202	0.01
stat381	17	1.78001	10.5354	0.15
stat382	21	3.34891	10.8283	0.01
stat383	17	2.51544	9.48485	0.01
stat384	16	1.71966	9.91919	0.13
stat385	27	2.90036	15.5455	0.01
stat386	23	2.53857	13.5556	0.03
stat387	24	3.79473	12	0.01
stat388	18	2.04295	11.5859	0.09
stat389	17	1.76581	11.6667	0.11
stat390	16	0.250452	15.1212	0.93
stat391	20	3.16835	10.697	0.03
stat392	22	3.91879	10.2424	0.01
stat393	29	2.25629	19.0909	0.07
stat394	20	2.82152	11.6263	0.01
stat395	21	1.8869	14.4949	0.07
stat396	19	2.19577	11.5152	0.05
stat397	20	0.229821	19.0505	0.89
stat398	22	3.43545	10.798	0.01
stat399	18	2.46039	10.8081	0.07
stat400	234	26.1072	64.4646	0.01
stat401	240	22.9732	71.8889	0.01
stat402	323	26.8244	103.667	0.01
stat403	297	24.4347	90.7374	0.01
stat404	363	27.5747	113.808	0.01
stat405	126	13.3387	45.7677	0.01
stat406	192	18.0959	59.2929	0.01
stat407	196	20.5029	55.303	0.01
stat408	301	23.211	97.1111	0.01
stat409	371	20.1083	154.212	0.01
stat410	276	24.1117	80.0606	0.01
stat411	136	16.9788	40.4949	0.01
stat412	108	14.3796	34.1515	0.01
stat413	186	22.9523	53.5253	0.01
stat414	130	14.3169	47.5455	0.01
stat415	221	23.7849	58.3535	0.01
stat416	99	14.7412	27.1616	0.01
stat417	408	33.0056	123.475	0.01
stat418	366	28.3556	102.667	0.01
stat419	338	30.8815	94.6061	0.01
stat420	198	19.5052	62.3434	0.01
stat421	164	17.9327	50.7475	0.01
stat422	119	16.3484	35.6162	0.01
stat423	143	20.4829	37.1212	0.01
stat424	243	24.677	67.7576	0.01
stat425	274	26.0092	85.5556	0.01
stat426	186	17.0826	62.3333	0.01
stat427	225	25.2257	60.8889	0.01
stat428	189	19.8252	56.2626	0.01
stat429	359	19.5524	157.495	0.01
stat430	160	20.9144	45.0202	0.01
stat431	169	23.5605	46.6768	0.01
stat432	130	5.56071	83.6061	0.01
stat433	74	1.96771	60.3939	0.09
stat434	79	0.843265	71.7374	0.47
stat435	75	1.17066	65.5556	0.31
stat436	71	1.66896	60.2121	0.13
stat437	66	1.5923	55.5657	0.15
stat438	97	7.11649	50.8384	0.01
stat439	95	3.88261	68.3838	0.01
stat440	125	7.78712	71.899	0.01
stat441	111	4.78937	72.6465	0.01
stat442	116	5.6614	71.798	0.01
stat443	98	4.50967	65.5556	0.01
stat444	102	5.79936	60.7475	0.01
stat445	91	4.1202	62.3333	0.01
stat446	88	5.47569	51.8788	0.01
stat447	89	4.85479	55.6667	0.01
stat448	142	6.55265	84	0.01
stat449	109	4.82543	75.6364	0.01
stat450	112	5.5781	70.9192	0.01
stat451	70	0.354762	67.5758	0.77
stat452	86	3.17047	64.9293	0.01
stat453	114	4.04132	86.3636	0.01
stat454	87	3.92427	60.2424	0.01
stat455	91	4.04032	61.2323	0.01
stat456	186	8.97897	108.556	0.01
stat457	99	4.71458	65.8889	0.01
stat458	87	0.87481	81	0.45
stat459	95	5.07845	62.7273	0.01
stat460	150	4.48883	111.687	0.01
stat461	109	6.37946	60.8889	0.01
stat462	79	2.96703	58.4343	0.01
stat463	178	28.6285	28.8687	0.01
stat464	197	27.5002	40.8081	0.01
stat465	187	28.8214	35.9293	0.01
stat466	206	25.7413	43.9697	0.01
stat467	101	19.967	18.0707	0.01
stat468	134	26.2335	23.3333	0.01
stat469	132	27.1573	21.1515	0.01
stat470	180	25.4263	37.9495	0.01
stat471	191	20.2624	60.6263	0.01
stat472	161	23.5161	30.5859	0.01
stat473	111	30.6543	15.8586	0.01
stat474	96	24.7023	13.0707	0.01
stat475	128	25.4321	21.303	0.01
stat476	98	17.8757	19.5253	0.01
stat477	145	26.7554	22.9394	0.01
stat478	96	27.5425	10.4848	0.01
stat479	202	24.7444	49.1919	0.01
stat480	190	27.2344	40.2323	0.01
stat481	172	25.7696	37.596	0.01
stat482	156	27.2536	24.4242	0.01
stat483	137	27.9697	19.7677	0.01
stat484	108	26.9754	14	0.01
stat485	124	29.9046	14.1919	0.01
stat486	167	30.0066	26.8687	0.01
stat487	168	25.264	32.2828	0.01
stat488	139	22.8856	25.1212	0.01
stat489	152	26.6982	24.7677	0.01
stat490	139	27.0988	21.9192	0.01
stat491	194	17.8837	61.4848	0.01
stat492	126	24.7593	17.9899	0.01
stat493	116	25.4831	18.4949	0.01
stat494	65	6.6092	32.8283	0.01
stat495	42	3.95726	23.3131	0.01
stat496	50	4.75555	27.4949	0.01
stat497	47	5.29874	24.8485	0.01
stat498	41	3.74027	23.3636	0.01
stat499	39	3.9328	21.1919	0.01
stat500	48	6.50771	19.7778	0.01
stat501	53	6.18678	26.3737	0.01
stat502	70	7.90015	27.6869	0.01
stat503	68	8.23285	28.8384	0.01
stat504	66	7.70242	27.7273	0.01
stat505	54	5.85164	25.303	0.01
stat506	62	7.63402	23.6364	0.01
stat507	56	8.04917	23.2222	0.01
stat508	56	9.15799	20.4747	0.01
stat509	53	8.192	21.404	0.01
stat510	69	7.59961	33.1616	0.01
stat511	62	6.20644	28.9798	0.01
stat512	64	8.22454	27.9596	0.01
stat513	42	3.36405	25.8889	0.01
stat514	50	5.50035	25.6667	0.01
stat515	61	5.1908	33.9192	0.01
stat516	52	6.14398	23.5859	0.01
stat517	54	6.26572	23.7273	0.01
stat518	89	7.64878	42.3333	0.01
stat519	63	7.89883	25.7071	0.01
stat520	51	3.83151	31.0505	0.01
stat521	60	8.5449	25.1717	0.01
stat522	83	6.62198	43.6364	0.01
stat523	61	7.76011	23.7172	0.01
stat524	45	4.91844	22.7273	0.01
stat525	215	26.3311	44.6162	0.01
stat526	211	32.0644	39.9091	0.01
stat527	222	27.9924	50	0.01
stat528	115	23.6336	20.1111	0.01
stat529	142	29.8295	25.1212	0.01
stat530	142	27.8713	24.0707	0.01
stat531	188	24.9179	43.1414	0.01
stat532	222	21.3137	65.6263	0.01
stat533	178	25.4583	34.101	0.01
stat534	126	26.4775	18.4141	0.01
stat535	98	22.5767	15.1818	0.01
stat536	133	23.5307	23.2424	0.01
stat537	104	17.4729	20.5253	0.01
stat538	151	26.8104	24.6869	0.01
stat539	91	26.7233	11.3939	0.01
stat540	227	26.8218	53.9798	0.01
stat541	203	26.311	45	0.01
stat542	186	28.9052	40.7475	0.01
stat543	155	26.2536	26.8384	0.01
stat544	137	25.7691	22.1313	0.01
stat545	101	23.1109	15.798	0.01
stat546	117	31.0885	15.4242	0.01
stat547	160	25.5213	29.6465	0.01
stat548	195	27.4308	36.2929	0.01
stat549	150	27.6185	26.1919	0.01
stat550	164	30.1581	26.101	0.01
stat551	142	24.1413	23.8889	0.01
stat552	211	18.4441	67.6364	0.01
stat553	126	27.0888	19.6263	0.01
stat554	121	24.3849	19.798	0.01
stat555	66	5.48066	36.1515	0.01
stat556	40	3.1924	25.6566	0.01
stat557	45	2.84098	30.6061	0.03
stat558	47	3.55082	28.0202	0.01
stat559	42	3.83417	25.6061	0.01
stat560	42	3.91483	23.596	0.01
stat561	51	7.445	21.7172	0.01
stat562	54	4.84514	29.5556	0.01
stat563	74	8.12691	31.2121	0.01
stat564	71	7.45215	30.4444	0.01
stat565	69	7.7837	30.3232	0.01
stat566	60	6.3012	28.6768	0.01
stat567	67	8.62926	25.3535	0.01
stat568	54	5.65597	26.0909	0.01
stat569	56	7.51286	22.7071	0.01
stat570	53	6.92988	23.202	0.01
stat571	75	6.65308	36.6768	0.01
stat572	64	6.33997	31.5556	0.01
stat573	65	8.01221	30.0101	0.01
stat574	48	4.06851	28.5556	0.01
stat575	55	5.39677	28.5354	0.01
stat576	62	4.18084	38.0202	0.01
stat577	56	6.11912	26.1212	0.01
stat578	58	7.1703	26.5051	0.01
stat579	95	7.55801	45.5051	0.01
stat580	62	6.66935	27.9798	0.01
stat581	53	3.53675	35.0707	0.01
stat582	60	6.66935	27.0303	0.01
stat583	81	5.81094	47.6465	0.01
stat584	66	7.40595	27.2626	0.01
stat585	47	4.24937	25.303	0.01
stat586	253	28.5942	57.5556	0.01
stat587	286	24.83	73.9091	0.01
stat588	125	19.7288	28.7677	0.01
stat589	155	20.0691	37.1717	0.01
stat590	149	20.1877	35.8485	0.01
stat591	238	24.176	60.6263	0.01
stat592	262	19.5966	98.9899	0.01
stat593	225	28.2145	52.1818	0.01
stat594	118	20.2206	26.1111	0.01
stat595	104	16.7891	22.2222	0.01
stat596	138	19.376	32.8788	0.01
stat597	109	14.7118	30.6768	0.01
stat598	163	21.57	37.4444	0.01
stat599	92	18.6566	16.8687	0.01
stat600	279	23.6567	79.1313	0.01
stat601	268	32.3821	65.6869	0.01
stat602	242	24.7083	61.4545	0.01
stat603	165	21.6635	39.5455	0.01
stat604	153	22.7562	33.4545	0.01
stat605	109	20.6613	22.4747	0.01
stat606	128	22.9882	23.5758	0.01
stat607	192	24.1679	42.9798	0.01
stat608	210	20.9568	54.6667	0.01
stat609	172	22.0572	40.6869	0.01
stat610	179	21.8854	39.303	0.01
stat611	163	24.4588	35.6768	0.01
stat612	271	20.8005	101	0.01
stat613	124	16.7238	28.7778	0.01
stat614	119	17.8114	30.3636	0.01
stat615	101	6.73348	54.4747	0.01
stat616	57	3.1928	38.6768	0.01
stat617	69	3.39904	45.8788	0.01
stat618	61	3.46768	41.1515	0.01
stat619	58	3.40671	38.3333	0.01
stat620	57	4.20508	35.1414	0.01
stat621	63	6.11829	33.1414	0.01
stat622	66	4.31925	43.0808	0.01
stat623	90	7.01923	45.404	0.01
stat624	89	6.76569	46.1515	0.01
stat625	89	7.38026	46.9293	0.01
stat626	78	5.90829	41.404	0.01
stat627	81	9.2567	36.7677	0.01
stat628	77	6.09415	39.202	0.01
stat629	73	7.70291	33.0202	0.01
stat630	67	5.90198	35.5758	0.01
stat631	94	6.09452	55.9798	0.01
stat632	86	5.86471	47.9697	0.01
stat633	100	8.77368	44.9798	0.01
stat634	56	2.17626	42.9394	0.05
stat635	75	5.37418	41.8384	0.01
stat636	89	5.50326	55.1818	0.01
stat637	72	6.02342	37.8283	0.01
stat638	77	6.90472	38.8182	0.01
stat639	138	8.90754	69.8687	0.01
stat640	86	6.94851	42.4242	0.01
stat641	65	1.88329	52.6162	0.09
stat642	82	6.81771	39.7273	0.01
stat643	122	7.04253	70.8889	0.01
stat644	88	8.99215	39.8788	0.01
stat645	60	4.01092	36.9596	0.01
stat646	273	28.2731	62.9394	0.01
stat647	121	18.593	25.4444	0.01
stat648	146	20.2835	33.6566	0.01
stat649	152	23.6419	29.3939	0.01
stat650	221	24.9266	55.101	0.01
stat651	248	20.0417	86.8081	0.01
stat652	219	28.098	44.5253	0.01
stat653	136	26.6736	22.2222	0.01
stat654	99	17.4093	19.4141	0.01
stat655	144	23.5952	29.1616	0.01
stat656	105	19.2604	26.3737	0.01
stat657	159	23.6534	32.8889	0.01
stat658	88	21.3237	14.7576	0.01
stat659	263	25.5827	69.0101	0.01
stat660	236	26.0566	56.9293	0.01
stat661	238	29.4077	52.1818	0.01
stat662	161	22.6714	34.9798	0.01
stat663	137	21.5614	27.6566	0.01
stat664	100	19.1883	19.5556	0.01
stat665	119	23.6935	20.0707	0.01
stat666	192	28.0312	38.4141	0.01
stat667	196	24.5403	45.9192	0.01
stat668	151	20.126	34.3232	0.01
stat669	178	31.6664	33.6061	0.01
stat670	149	27.1123	30.7677	0.01
stat671	254	20.5081	87.9495	0.01
stat672	129	25.261	25.3737	0.01
stat673	120	22.6277	26.202	0.01
stat674	76	4.36063	47.2424	0.01
stat675	51	3.52831	32.4444	0.01
stat676	54	2.39745	40.0101	0.03
stat677	52	2.57549	34.8889	0.01
stat678	47	2.46277	33.2424	0.01
stat679	52	3.48821	31.2222	0.01
stat680	58	6.91856	27.6869	0.01
stat681	67	6.02349	38.0707	0.01
stat682	87	8.00159	39.6263	0.01
stat683	81	6.66005	40.0808	0.01
stat684	81	7.94943	39.3232	0.01
stat685	71	5.96539	36.4343	0.01
stat686	70	7.12061	31.9798	0.01
stat687	62	5.40727	34.0707	0.01
stat688	63	6.73884	29.3333	0.01
stat689	64	6.52456	30.4545	0.01
stat690	91	7.83738	47.0202	0.01
stat691	73	4.92951	40.9495	0.01
stat692	74	5.87662	39.0909	0.01
stat693	49	2.12762	36.9798	0.09
stat694	63	4.64415	35.7273	0.01
stat695	79	5.59458	47.6667	0.01
stat696	65	6.0369	32.899	0.01
stat697	57	4.0688	34.798	0.01
stat698	122	9.17322	59.3535	0.01
stat699	75	6.65605	36.8384	0.01
stat700	60	2.427	45.0909	0.03
stat701	68	5.74499	35.1111	0.01
stat702	95	5.18891	60.6061	0.01
stat703	74	7.32006	33.3939	0.01
stat704	56	5.41372	32	0.01
stat705	126	18.3188	32.2323	0.01
stat706	172	24.839	41.2828	0.01
stat707	159	22.7051	38.202	0.01
stat708	251	22.5299	68.7576	0.01
stat709	300	20.6822	106.141	0.01
stat710	242	26.4995	55.1313	0.01
stat711	129	19.6745	28.7172	0.01
stat712	126	22.2644	24.3535	0.01
stat713	167	21.4983	37.8384	0.01
stat714	121	16.503	33.9495	0.01
stat715	181	23.4988	40.9899	0.01
stat716	93	20.5672	18.5354	0.01
stat717	315	26.3075	86.6263	0.01
stat718	290	31.3168	71.8182	0.01
stat719	270	25.7842	65.9192	0.01
stat720	197	27.5161	43.798	0.01
stat721	148	20.2365	35.1919	0.01
stat722	106	17.7409	24.8586	0.01
stat723	127	20.7742	25.9495	0.01
stat724	202	26.9879	46.202	0.01
stat725	236	24.7079	58.6061	0.01
stat726	161	19.9297	43.3131	0.01
stat727	191	24.8704	42.1313	0.01
stat728	179	25.3847	37.7778	0.01
stat729	281	17.649	111.98	0.01
stat730	133	20.6953	30.8889	0.01
stat731	139	20.1025	31.9899	0.01
stat732	94	5.53973	58.0202	0.01
stat733	56	2.74847	41.3939	0.01
stat734	64	2.11996	50.1414	0.07
stat735	62	3.22254	44.3535	0.01
stat736	56	2.28934	41.6263	0.03
stat737	53	2.35212	38.8687	0.05
stat738	68	5.46168	34.6263	0.01
stat739	74	4.60842	47.4747	0.01
stat740	98	6.80328	49.3535	0.01
stat741	90	5.526	50.7475	0.01
stat742	93	7.09504	50.3333	0.01
stat743	79	5.15684	46.1313	0.01
stat744	78	5.98142	41.6667	0.01
stat745	71	4.99346	41.2929	0.01
stat746	74	6.16652	35.7778	0.01
stat747	68	5.20265	38.9394	0.01
stat748	102	6.00046	60.1717	0.01
stat749	82	5.11512	53	0.01
stat750	85	5.73237	48.8283	0.01
stat751	57	2.024	46.2929	0.05
stat752	65	3.24801	46.4444	0.01
stat753	82	3.62981	58.7778	0.01
stat754	70	5.20132	41.6667	0.01
stat755	75	5.16467	41.6869	0.01
stat756	135	8.56341	73.3434	0.01
stat757	81	5.44181	46.4747	0.01
stat758	69	1.67854	56.0707	0.07
stat759	77	5.57293	43.7374	0.01
stat760	113	5.15619	75.7071	0.01
stat761	81	7.1213	42.9697	0.01
stat762	58	3.12201	40.4343	0.01
stat763	117	23.6239	17.2121	0.01
stat764	108	25.1398	15.6162	0.01
stat765	122	19.7777	27.6364	0.01
stat766	126	13.6456	43.3737	0.01
stat767	111	18.5434	21.697	0.01
stat768	96	25.9409	11.8788	0.01
stat769	84	26.7382	9.86869	0.01
stat770	121	27.3239	15.1111	0.01
stat771	104	27.2806	13.1313	0.01
stat772	117	26.7153	15.9899	0.01
stat773	77	28.2507	7.26263	0.01
stat774	122	20.5861	34.3232	0.01
stat775	111	17.6249	29.5152	0.01
stat776	109	18.0095	26.3434	0.01
stat777	109	24.5354	16.6869	0.01
stat778	116	28.2513	14.2323	0.01
stat779	97	28.5805	10.0909	0.01
stat780	101	30.5859	10.2525	0.01
stat781	107	22.6104	17.8788	0.01
stat782	119	20.3516	23.8687	0.01
stat783	102	24.0296	17.2828	0.01
stat784	107	23.4842	17.1111	0.01
stat785	103	25.0053	15.4747	0.01
stat786	146	16.7985	44.1212	0.01
stat787	106	27.9858	12.9394	0.01
stat788	93	20.8611	13.202	0.01
stat789	39	3.20415	24.0202	0.01
stat790	27	2.57042	17.4646	0.03
stat791	27	1.51161	20.3838	0.25
stat792	24	1.5024	18.3838	0.15
stat793	29	3.17174	17.202	0.01
stat794	24	2.23755	15.8889	0.05
stat795	30	4.55199	14.4444	0.01
stat796	33	3.477	19.1717	0.01
stat797	46	5.96756	19.5859	0.01
stat798	35	3.27515	20.1212	0.01
stat799	36	4.10459	19.6162	0.01
stat800	34	4.15711	18.3232	0.01
stat801	26	2.36488	16.9091	0.03
stat802	34	3.63824	17.4242	0.01
stat803	29	3.90788	14.9293	0.01
stat804	28	3.67156	15.1414	0.01
stat805	46	4.71541	24.3838	0.01
stat806	35	3.4913	20.6162	0.01
stat807	40	4.95903	19.8889	0.01
stat808	28	1.90575	19.8384	0.15
stat809	30	3.0649	18.3333	0.01
stat810	35	2.4939	23.9394	0.01
stat811	29	2.71164	17.7273	0.01
stat812	36	4.62398	17.7172	0.01
stat813	55	4.71097	30.596	0.01
stat814	33	3.64468	18.2222	0.01
stat815	31	1.52607	23.1616	0.15
stat816	35	4.94243	17.4444	0.01
stat817	39	1.56746	31.5455	0.15
stat818	40	6.29626	17.4545	0.01
stat819	22	1.7838	15.7879	0.15
stat820	134	25.3074	20.596	0.01
stat821	193	27.7938	35.2323	0.01
stat822	193	18.922	55.2121	0.01
stat823	171	29.2786	28.6566	0.01
stat824	128	30.5145	15.1919	0.01
stat825	97	29.7873	12	0.01
stat826	161	30.4282	19.2525	0.01
stat827	134	27.4512	17.1212	0.01
stat828	174	32.1329	21.202	0.01
stat829	90	27.9286	9.47475	0.01
stat830	193	24.5612	45.1212	0.01
stat831	180	24.2917	37.4545	0.01
stat832	168	24.8773	33.4545	0.01
stat833	132	25.3283	22.4242	0.01
stat834	129	25.375	18.0909	0.01
stat835	110	26.9499	12.7677	0.01
stat836	114	29.2097	13.7576	0.01
stat837	157	26.8294	24.0808	0.01
stat838	175	27.3737	30.4545	0.01
stat839	126	21.6857	23.0808	0.01
stat840	151	29.2627	22.7576	0.01
stat841	132	32.61	20.6364	0.01
stat842	188	20.1729	57.202	0.01
stat843	145	32.8045	16.3636	0.01
stat844	126	26.3795	16.9495	0.01
stat845	49	4.64524	29.8586	0.01
stat846	31	2.13368	21.4141	0.07
stat847	38	3.21973	25.3434	0.01
stat848	34	2.60293	22.7576	0.01
stat849	33	2.64087	21.6768	0.01
stat850	28	2.14621	19.3737	0.05
stat851	56	9.37871	18.3939	0.01
stat852	55	6.9181	24.9596	0.01
stat853	56	6.51509	25.2424	0.01
stat854	50	5.31182	26.1717	0.01
stat855	58	7.30223	26.3535	0.01
stat856	49	5.619	23.7172	0.01
stat857	42	4.76358	21.8586	0.01
stat858	47	5.71568	22.5859	0.01
stat859	41	5.48021	18.5657	0.01
stat860	33	3.30299	19.3838	0.01
stat861	74	7.64745	30.8687	0.01
stat862	44	3.50723	27.5556	0.01
stat863	56	6.71752	25.9596	0.01
stat864	30	1.26822	24.0505	0.21
stat865	38	2.72711	24.0101	0.01
stat866	45	2.96122	31.101	0.01
stat867	43	4.91623	21.9495	0.01
stat868	38	3.52304	22.4141	0.01
stat869	85	7.27522	39.8687	0.01
stat870	46	4.79173	23.7677	0.01
stat871	46	3.39889	29.2424	0.01
stat872	44	4.85768	23.1616	0.01
stat873	60	3.16873	40.4343	0.01
stat874	47	6.03723	23.3333	0.01
stat875	30	2.37297	20.7374	0.05
stat876	160	24.5918	32.1515	0.01
stat877	156	17.1357	51.697	0.01
stat878	148	28.0325	26.6768	0.01
stat879	113	28.7616	14.2323	0.01
stat880	87	23.4986	10.7778	0.01
stat881	133	27.6683	18.1919	0.01
stat882	105	21.6071	16.6465	0.01
stat883	153	33.7789	19.3434	0.01
stat884	86	31.5503	8.43434	0.01
stat885	161	17.5491	42.1111	0.01
stat886	157	18.6271	34.7879	0.01
stat887	151	25.6476	31.7475	0.01
stat888	120	23.1298	21.8485	0.01
stat889	115	25.2153	17.2525	0.01
stat890	94	26.0944	11.697	0.01
stat891	117	33.5166	12.0707	0.01
stat892	146	30.1278	22.0505	0.01
stat893	151	25.9858	27.7475	0.01
stat894	115	24.0826	21.2828	0.01
stat895	128	25.7944	20.7677	0.01
stat896	125	25.6871	18.4949	0.01
stat897	177	22.3493	53.3939	0.01
stat898	111	25.6434	15.2222	0.01
stat899	133	36.8874	16.4444	0.01
stat900	65	8.43587	27.8485	0.01
stat901	31	2.34723	20.3232	0.03
stat902	35	2.24572	24.3131	0.03
stat903	33	2.23362	21.8485	0.05
stat904	32	2.77626	19.3333	0.01
stat905	35	4.99282	18.3838	0.01
stat906	46	6.73319	17.5253	0.01
stat907	48	5.97365	23.0808	0.01
stat908	63	9.06468	23.596	0.01
stat909	50	5.72003	23.3434	0.01
stat910	62	9.15	23.9495	0.01
stat911	45	5.41117	22.0505	0.01
stat912	43	5.88032	20.4848	0.01
stat913	38	4.24836	20.2424	0.01
stat914	38	5.68335	17	0.01
stat915	36	3.96665	18.8182	0.01
stat916	74	9.12893	28.4444	0.01
stat917	51	5.35028	25.7677	0.01
stat918	57	7.27379	24.1616	0.01
stat919	30	1.64127	22.9394	0.09
stat920	36	3.16762	21.7273	0.01
stat921	48	3.67066	29.6869	0.01
stat922	40	4.43938	20.101	0.01
stat923	42	5.57608	20.2525	0.01
stat924	87	9.90167	36.6162	0.01
stat925	49	6.149	22.5253	0.01
stat926	43	3.68183	26.4646	0.01
stat927	46	6.10479	21.5455	0.01
stat928	69	6.1863	36.5758	0.01
stat929	48	5.93263	21.5758	0.01
stat930	36	4.04968	19.8182	0.01
stat931	291	24.0394	92.7879	0.01
stat932	238	31.4368	46.8283	0.01
stat933	138	23.3132	24.6667	0.01
stat934	102	20.3689	20.9697	0.01
stat935	188	32.3347	32.8586	0.01
stat936	126	22.307	27.8283	0.01
stat937	202	28.6228	34.7879	0.01
stat938	113	25.7635	15.4141	0.01
stat939	304	28.3086	74.0202	0.01
stat940	283	31.1341	61.3838	0.01
stat941	270	31.1403	56.8889	0.01
stat942	171	24.1617	37.7273	0.01
stat943	140	23.1024	30.2626	0.01
stat944	111	20.2194	21.2323	0.01
stat945	123	19.2825	22.4545	0.01
stat946	222	35.3861	40.5657	0.01
stat947	243	30.8543	50.6768	0.01
stat948	156	19.8084	37.2828	0.01
stat949	195	27.4751	35.9192	0.01
stat950	167	27.347	32.9495	0.01
stat951	286	22.5502	94.697	0.01
stat952	140	23.2138	27.0303	0.01
stat953	147	27.7222	27.6869	0.01
stat954	115	10.6502	49.5556	0.01
stat955	56	3.62112	34.8687	0.01
stat956	66	3.78301	42.6263	0.01
stat957	58	3.31043	38.5455	0.01
stat958	56	3.35556	35.6869	0.01
stat959	53	3.7922	33.2424	0.01
stat960	75	8.69359	30.6263	0.01
stat961	75	6.81329	39.7172	0.01
stat962	92	8.50974	42.8283	0.01
stat963	87	6.19253	44.303	0.01
stat964	94	9.10105	42.7374	0.01
stat965	77	6.57372	38.7778	0.01
stat966	68	5.56116	35.798	0.01
stat967	73	6.2471	35.5354	0.01
stat968	72	9.45788	30.3838	0.01
stat969	67	6.59302	32.697	0.01
stat970	115	8.39939	50.5354	0.01
stat971	85	6.32382	45.4242	0.01
stat972	99	10.472	41.9394	0.01
stat973	56	3.03864	39.4242	0.01
stat974	68	6.26547	38.8586	0.01
stat975	87	5.99606	51.9495	0.01
stat976	78	7.77839	36.1414	0.01
stat977	71	6.39977	35.5657	0.01
stat978	148	11.2419	65.101	0.01
stat979	82	7.61929	39.2222	0.01
stat980	72	3.17124	49.8788	0.01
stat981	80	7.70756	37.2727	0.01
stat982	117	6.65359	66.101	0.01
stat983	86	7.71819	37.5859	0.01
stat984	59	5.14002	34.5556	0.01
stat985	292	30.4359	75.3131	0.01
stat986	146	17.7667	38.0707	0.01
stat987	102	13.4089	31.9596	0.01
stat988	197	20.5215	50.2929	0.01
stat989	146	15.2708	45.6061	0.01
stat990	212	28.0332	54.8081	0.01
stat991	97	15.4394	25.4242	0.01
stat992	390	28.7948	117.899	0.01
stat993	327	29.0357	96.7475	0.01
stat994	321	29.8321	89.3838	0.01
stat995	182	19.6069	59.4242	0.01
stat996	154	19.0488	46.9394	0.01
stat997	112	17.3513	33.1111	0.01
stat998	122	16.2496	34.0909	0.01
stat999	223	21.8283	64.5051	0.01
stat1000	279	25.4487	79.9899	0.01
stat1001	171	15.3581	58.5657	0.01
stat1002	207	22.8355	56.8081	0.01
stat1003	169	18.2274	53.1515	0.01
stat1004	306	15.2751	150.051	0.01
stat1005	145	18.1567	41.4646	0.01
stat1006	147	15.974	45.5253	0.01
stat1007	114	4.37229	80.303	0.01
stat1008	64	1.36134	55.2727	0.21
stat1009	72	0.843129	66.5556	0.47
stat1010	69	1.35926	60.2525	0.23
stat1011	63	0.984368	56.3939	0.43
stat1012	59	0.931229	53.3939	0.41
stat1013	79	5.19525	48.3838	0.01
stat1014	83	2.68181	63.9091	0.05
stat1015	104	4.60037	67.4545	0.01
stat1016	89	2.95123	67.798	0.03
stat1017	93	3.83168	66.1818	0.01
stat1018	84	3.20757	61.9394	0.01
stat1019	83	4.0518	56.5556	0.01
stat1020	81	3.64606	58.2626	0.01
stat1021	76	3.90384	49.697	0.01
stat1022	74	3.60237	51.4545	0.01
stat1023	126	6.37682	81.5758	0.01
stat1024	93	3.20838	70.8283	0.01
stat1025	99	5.70783	65.5253	0.01
stat1026	59	-0.583987	64.0707	0.61
stat1027	69	0.931134	62.7374	0.51
stat1028	91	1.08668	82.0303	0.31
stat1029	78	3.05545	57.1515	0.01
stat1030	75	2.17652	58.7374	0.03
stat1031	153	6.04294	101.99	0.01
stat1032	87	3.30313	62.3737	0.03
stat1033	73	-0.442555	76.3838	0.71
stat1034	79	2.92944	59.4242	0.01
stat1035	124	2.31246	105.152	0.05
stat1036	94	4.96957	59.6566	0.01
stat1037	67	1.78149	55.9293	0.11
stat1038	137	28.6887	20.1414	0.01
stat1039	95	21.4526	16.4848	0.01
stat1040	181	33.6265	26.2626	0.01
stat1041	120	19.3668	23.2828	0.01
stat1042	188	33.3713	27.5051	0.01
stat1043	96	26.3432	12.9293	0.01
stat1044	292	33.6418	61.2727	0.01
stat1045	281	39.7475	50.1212	0.01
stat1046	258	32.9213	45.8788	0.01
stat1047	162	24.7508	30.6162	0.01
stat1048	127	21.5961	23.798	0.01
stat1049	95	20.059	16.9293	0.01
stat1050	115	22.4084	17.5152	0.01
stat1051	194	27.5258	33.3737	0.01
stat1052	239	32.9132	40.4949	0.01
stat1053	149	26.141	30.8687	0.01
stat1054	190	30.0415	30.1313	0.01
stat1055	150	25.9687	27.2626	0.01
stat1056	245	21.4414	77.596	0.01
stat1057	132	25.4485	22.3636	0.01
stat1058	137	23.2583	22.7071	0.01
stat1059	69	4.94602	40.5051	0.01
stat1060	44	2.97796	28.7273	0.03
stat1061	50	2.87299	34.3535	0.01
stat1062	45	2.9018	30.6768	0.03
stat1063	45	2.97123	28.9091	0.01
stat1064	42	3.04948	27.4141	0.01
stat1065	61	8.57322	24.9697	0.01
stat1066	68	6.64208	33.3636	0.01
stat1067	84	10.1922	33.6667	0.01
stat1068	73	7.52847	34.7172	0.01
stat1069	77	8.13924	34.6162	0.01
stat1070	69	6.80003	31.0808	0.01
stat1071	61	6.21059	28.2525	0.01
stat1072	58	5.39369	29.3434	0.01
stat1073	60	7.03283	25.4545	0.01
stat1074	57	7.09728	26.2929	0.01
stat1075	95	7.96837	42.101	0.01
stat1076	69	7.016	36.2323	0.01
stat1077	65	6.41482	33.8283	0.01
stat1078	47	2.68524	33.1111	0.05
stat1079	59	5.91728	32.0505	0.01
stat1080	66	4.46121	42.1313	0.01
stat1081	64	7.03994	29.0707	0.01
stat1082	59	5.63036	29.9091	0.01
stat1083	107	8.47221	51.5051	0.01
stat1084	66	7.08279	31.3434	0.01
stat1085	61	4.43707	38.4444	0.01
stat1086	67	6.99313	30.3232	0.01
stat1087	86	5.01988	54.1515	0.01
stat1088	67	6.84472	29.6465	0.01
stat1089	52	4.61739	28.899	0.01
stat1090	93	28.6303	8.35354	0.01
stat1091	129	31.9067	13.7475	0.01
stat1092	116	32.1336	12.3737	0.01
stat1093	137	38.9243	14.2828	0.01
stat1094	90	36.9283	6.53535	0.01
stat1095	140	19.7721	31.2323	0.01
stat1096	127	20.6593	26.2727	0.01
stat1097	133	22.5802	24.1212	0.01
stat1098	125	27.8223	15.4747	0.01
stat1099	108	29.4062	12.8182	0.01
stat1100	100	34.1062	8.58586	0.01
stat1101	104	31.8684	9.19192	0.01
stat1102	131	30.798	17.2828	0.01
stat1103	141	27.9721	21.4949	0.01
stat1104	111	29.5224	15.9899	0.01
stat1105	136	33.1927	15.202	0.01
stat1106	113	26.4159	14.0707	0.01
stat1107	143	19.9363	39.7576	0.01
stat1108	112	35.3783	10.6667	0.01
stat1109	116	33.1035	11.697	0.01
stat1110	32	2.72592	20.9192	0.01
stat1111	28	3.47752	15.2222	0.01
stat1112	29	3.12967	17.5556	0.01
stat1113	22	1.77889	15.8081	0.15
stat1114	24	2.65078	15.303	0.03
stat1115	27	4.05858	13.4848	0.01
stat1116	35	6.77446	12.596	0.01
stat1117	37	5.50404	17.3535	0.01
stat1118	42	5.73201	17.5253	0.01
stat1119	37	4.66694	18.303	0.01
stat1120	38	4.94141	17.8182	0.01
stat1121	36	4.66296	16.5657	0.01
stat1122	28	3.48352	15.3838	0.01
stat1123	32	4.80707	15.4848	0.01
stat1124	31	5.42106	13.1818	0.01
stat1125	30	4.32483	14.5253	0.01
stat1126	52	7.79487	21	0.01
stat1127	33	3.40067	18.899	0.03
stat1128	36	4.52761	17.6869	0.01
stat1129	24	2.03746	16.8889	0.07
stat1130	30	3.63413	16.8384	0.01
stat1131	30	1.74297	21.7071	0.11
stat1132	30	4.731	14.0909	0.01
stat1133	30	3.97922	15.6364	0.01
stat1134	51	4.94702	26.1212	0.01
stat1135	31	3.95357	16.3838	0.01
stat1136	31	2.49583	20.3333	0.03
stat1137	32	4.47183	16.0101	0.01
stat1138	36	1.7643	27.7677	0.15
stat1139	32	4.47691	15.1919	0.01
stat1140	23	2.44757	13.899	0.03
stat1141	97	26.4222	11.303	0.01
stat1142	87	25.8513	9.38384	0.01
stat1143	104	26.9866	12.202	0.01
stat1144	77	36.4625	5.30303	0.01
stat1145	104	17.457	25.9899	0.01
stat1146	95	16.2281	22.0202	0.01
stat1147	85	17.6821	20.1111	0.01
stat1148	117	30.8537	13.2727	0.01
stat1149	94	28.183	10.4141	0.01
stat1150	84	32.8181	7.40404	0.01
stat1151	89	31.1488	7.90909	0.01
stat1152	91	21.9932	13.7172	0.01
stat1153	100	23.0542	17.6869	0.01
stat1154	89	21.7497	13.0202	0.01
stat1155	93	26.9309	12.6667	0.01
stat1156	104	29.8257	11.3333	0.01
stat1157	110	16.9647	33.1212	0.01
stat1158	91	25.5312	9.25253	0.01
stat1159	86	24.1165	10.0101	0.01
stat1160	22	1.19045	17.0808	0.31
stat1161	19	2.06041	12.4242	0.07
stat1162	14	-0.249994	14.8687	0.95
stat1163	13	-0.150222	13.5354	1
stat1164	14	0.44775	12.5354	0.79
stat1165	12	0.0786029	11.7576	1
stat1166	15	1.36952	10.2727	0.29
stat1167	18	0.929556	14.5859	0.45
stat1168	27	3.12646	15.5051	0.01
stat1169	24	2.8224	14.6061	0.01
stat1170	22	2.03361	14.4949	0.07
stat1171	22	2.43952	13.6566	0.05
stat1172	23	3.11381	12.4343	0.01
stat1173	21	2.4999	12.6364	0.05
stat1174	20	2.44761	11.6667	0.07
stat1175	15	0.851529	12.0404	0.55
stat1176	22	1.11279	17.5859	0.35
stat1177	22	1.70908	15.697	0.15
stat1178	23	1.9973	14.9091	0.03
stat1179	15	0.212804	14.2222	0.87
stat1180	21	1.93286	14.3434	0.09
stat1181	21	1.00324	17.1313	0.33
stat1182	17	1.23527	12.6667	0.27
stat1183	19	1.88209	12.7778	0.09
stat1184	31	1.78252	22.8687	0.05
stat1185	18	1.17175	14.1717	0.33
stat1186	17	-0.00779534	17.0303	1
stat1187	20	2.11232	13.0505	0.05
stat1188	28	1.1601	23.2424	0.31
stat1189	21	2.38994	13.1818	0.03
stat1190	11	-0.303415	12.0202	0.99
stat1191	124	27.1956	16.3333	0.01
stat1192	172	41.1561	18.798	0.01
stat1193	93	33.0905	9.05051	0.01
stat1194	194	24.3162	40.5556	0.01
stat1195	184	31.2308	33.0909	0.01
stat1196	170	23.5476	31.1919	0.01
stat1197	144	31.624	20.3838	0.01
stat1198	129	28.1071	16.5556	0.01
stat1199	102	27.8028	11.9596	0.01
stat1200	109	27.1756	12.3333	0.01
stat1201	159	32.8811	21.7879	0.01
stat1202	182	29.6756	27.8586	0.01
stat1203	132	24.8533	21.1212	0.01
stat1204	153	27.5973	20.0808	0.01
stat1205	130	27.1434	19.0909	0.01
stat1206	199	22.9107	51.9899	0.01
stat1207	126	30.1186	14.5152	0.01
stat1208	137	30.7867	15.4848	0.01
stat1209	37	2.105	27.0707	0.07
stat1210	30	2.17731	20.1818	0.07
stat1211	27	0.901352	23	0.37
stat1212	23	0.329416	21.5859	0.91
stat1213	21	0.361689	19.4343	0.87
stat1214	20	0.321581	18.7475	0.69
stat1215	41	6.3673	16.4848	0.01
stat1216	38	3.95432	22.2424	0.01
stat1217	46	5.1658	23.5657	0.01
stat1218	36	2.35822	23.5758	0.01
stat1219	44	4.89809	23.0505	0.01
stat1220	37	3.38776	21.3939	0.01
stat1221	30	2.54053	19.8485	0.03
stat1222	32	3.02597	19.0505	0.01
stat1223	29	3.62808	16.2323	0.01
stat1224	30	2.79188	17.798	0.01
stat1225	61	6.57091	28.1717	0.01
stat1226	39	3.14052	24.3131	0.01
stat1227	45	4.47159	23.9091	0.01
stat1228	24	0.409322	22.2929	0.71
stat1229	34	2.86459	22.0202	0.05
stat1230	39	2.04555	28.5152	0.11
stat1231	38	5.25998	19.1111	0.01
stat1232	34	3.38779	19.6869	0.01
stat1233	75	7.25856	35.2222	0.01
stat1234	37	3.51209	21.1111	0.01
stat1235	37	2.40379	26.0606	0.03
stat1236	37	4.11034	20.1212	0.01
stat1237	48	2.04542	36.1414	0.03
stat1238	37	3.73161	20.4141	0.01
stat1239	28	2.43292	18.798	0.03
stat1240	138	33.2586	16.6263	0.01
stat1241	87	35.5287	7.49495	0.01
stat1242	134	16.4496	37.0101	0.01
stat1243	117	16.8897	29.5657	0.01
stat1244	110	17.068	27.6869	0.01
stat1245	116	25.3848	17.8384	0.01
stat1246	103	22.5442	14.8586	0.01
stat1247	101	28.531	10.1616	0.01
stat1248	94	25.5852	10.9192	0.01
stat1249	118	25.068	19.2525	0.01
stat1250	137	25.7854	25.303	0.01
stat1251	113	25.2585	17.8485	0.01
stat1252	117	24.4256	17.9697	0.01
stat1253	104	25.9282	16.0404	0.01
stat1254	131	14.3054	47.5859	0.01
stat1255	121	32.408	12.9091	0.01
stat1256	109	27.3802	13.6566	0.01
stat1257	34	2.00791	24.6465	0.11
stat1258	28	2.82106	17.6263	0.01
stat1259	32	2.2719	21.7273	0.01
stat1260	28	2.33441	18.7576	0.03
stat1261	29	2.84391	17.596	0.03
stat1262	26	2.58466	16.0808	0.07
stat1263	39	6.80148	15.2525	0.01
stat1264	42	5.4706	19.202	0.01
stat1265	44	5.51871	21.1111	0.01
stat1266	35	3.29242	21.3939	0.01
stat1267	41	4.46917	20.9293	0.01
stat1268	42	5.41055	19.7576	0.01
stat1269	30	3.68355	17.2828	0.01
stat1270	35	4.2994	17.7576	0.01
stat1271	30	3.65227	15.8384	0.01
stat1272	26	2.62154	15.6768	0.01
stat1273	54	6.81021	25.0606	0.01
stat1274	37	3.28274	22.0606	0.01
stat1275	38	3.95091	20.7475	0.01
stat1276	30	2.39535	19.2626	0.05
stat1277	30	2.99136	18.8788	0.01
stat1278	33	1.6423	24.697	0.17
stat1279	38	5.06772	17.9394	0.01
stat1280	34	4.24329	17.8788	0.01
stat1281	50	3.53671	31.9091	0.01
stat1282	33	3.696	19.4242	0.01
stat1283	39	3.20859	23.1414	0.01
stat1284	35	3.74533	18.6061	0.01
stat1285	41	1.63362	32.6566	0.11
stat1286	39	4.46644	18.9899	0.01
stat1287	26	2.14358	16.5657	0.11
stat1288	104	34.582	9.76768	0.01
stat1289	215	30.353	43.3434	0.01
stat1290	200	33.1719	36.6162	0.01
stat1291	186	31.0322	33.7273	0.01
stat1292	156	31.2372	22.202	0.01
stat1293	129	27.324	17.9495	0.01
stat1294	110	30.4684	12.1515	0.01
stat1295	124	37.1191	12.7576	0.01
stat1296	174	38.3765	24.0101	0.01
stat1297	189	33.0948	30.5455	0.01
stat1298	139	26.5996	22.4747	0.01
stat1299	157	29.7501	21.6263	0.01
stat1300	135	29.4796	19.6667	0.01
stat1301	203	25.6152	56.4747	0.01
stat1302	131	30.3302	16.2525	0.01
stat1303	144	30.8596	16.5051	0.01
stat1304	49	4.12591	29.2828	0.01
stat1305	31	2.41138	20.7778	0.03
stat1306	33	1.84452	24.7879	0.13
stat1307	26	0.901829	22.303	0.41
stat1308	31	2.41676	21.6869	0.05
stat1309	27	1.61909	20.5859	0.15
stat1310	43	6.86462	18.3434	0.01
stat1311	47	5.68007	23.5051	0.01
stat1312	56	5.8428	25.8586	0.01
stat1313	45	3.9893	26.5859	0.01
stat1314	53	6.28976	25.4343	0.01
stat1315	44	4.10485	24.6768	0.01
stat1316	40	5.08366	21.2323	0.01
stat1317	40	4.01231	21.6566	0.01
stat1318	36	4.49596	18.0707	0.01
stat1319	32	3.01697	19.2929	0.03
stat1320	77	8.75182	29.697	0.01
stat1321	45	4.04785	26.6263	0.01
stat1322	49	5.16516	24.9495	0.01
stat1323	33	2.23793	23.7879	0.05
stat1324	36	2.8887	23.7576	0.01
stat1325	44	2.75254	31.0606	0.01
stat1326	38	3.98626	21.3131	0.01
stat1327	39	4.04789	21.8687	0.01
stat1328	82	8.35251	38.404	0.01
stat1329	45	4.87905	22.9596	0.01
stat1330	41	2.7858	28.1717	0.03
stat1331	46	5.54369	22.202	0.01
stat1332	57	3.1298	38.7677	0.01
stat1333	46	5.81957	21.5758	0.01
stat1334	27	1.65355	20.1414	0.17
stat1335	102	20.777	20.1717	0.01
stat1336	94	22.4139	16.3131	0.01
stat1337	84	19.4631	15.6667	0.01
stat1338	99	29.2184	10.1919	0.01
stat1339	84	26.9111	8.17172	0.01
stat1340	83	35.3396	5.75758	0.01
stat1341	88	33.2227	5.79798	0.01
stat1342	102	29.6436	11.0303	0.01
stat1343	98	24.615	13.5051	0.01
stat1344	91	24.6355	10.6566	0.01
stat1345	90	23.8908	9.65657	0.01
stat1346	83	24.6166	9.36364	0.01
stat1347	99	16.995	25.7677	0.01
stat1348	80	30.656	7.68687	0.01
stat1349	82	30.0848	7.42424	0.01
stat1350	24	2.74425	13.9596	0.03
stat1351	20	3.17376	9.42424	0.01
stat1352	20	2.81242	11.4646	0.01
stat1353	19	2.82789	10.303	0.01
stat1354	19	3.43509	9.50505	0.03
stat1355	19	3.26754	8.85859	0.03
stat1356	20	4.79559	8.22222	0.01
stat1357	25	4.24124	10.7475	0.01
stat1358	29	5.15257	11.6364	0.01
stat1359	26	4.54475	11.7374	0.01
stat1360	31	6.4061	11.6768	0.01
stat1361	23	3.82553	10.8283	0.01
stat1362	19	2.93993	9.94949	0.03
stat1363	20	3.33093	9.49495	0.01
stat1364	22	4.96763	8.66667	0.01
stat1365	20	3.45406	9.50505	0.01
stat1366	30	4.80088	13.5354	0.01
stat1367	26	4.45174	11.7677	0.01
stat1368	23	3.77546	11.2626	0.01
stat1369	19	2.73805	10.2727	0.05
stat1370	21	3.2066	10.1919	0.01
stat1371	23	2.21204	14.4949	0.07
stat1372	21	3.56019	9.81818	0.01
stat1373	23	4.81962	9.33333	0.01
stat1374	32	4.05905	17.6667	0.01
stat1375	23	4.01405	10.6768	0.01
stat1376	26	3.55772	13.4949	0.01
stat1377	27	4.92077	11.2929	0.01
stat1378	26	1.88345	17.899	0.11
stat1379	23	4.15123	10.4848	0.01
stat1380	18	3.12832	9.38384	0.01
stat1381	372	32.9526	79.3131	0.01
stat1382	350	38.9532	71.0909	0.01
stat1383	200	27.2456	47.6263	0.01
stat1384	165	22.5443	39.0505	0.01
stat1385	112	20.5926	26.5859	0.01
stat1386	132	21.655	28.2828	0.01
stat1387	232	26.6715	52.0101	0.01
stat1388	287	29.4139	64.5657	0.01
stat1389	176	21.3737	46.8788	0.01
stat1390	219	28.856	47.0909	0.01
stat1391	172	20.4581	42.2626	0.01
stat1392	323	20.9414	118.263	0.01
stat1393	150	22.7279	34.6364	0.01
stat1394	152	20.0488	36.101	0.01
stat1395	96	4.44493	64.7475	0.01
stat1396	60	2.52144	44.8788	0.03
stat1397	65	1.71912	54.101	0.11
stat1398	62	2.20406	48.9293	0.03
stat1399	56	1.94533	45.1818	0.09
stat1400	50	1.43145	41.5758	0.15
stat1401	76	7.80944	38.7374	0.01
stat1402	76	3.22438	51.1616	0.01
stat1403	102	7.6934	54.2626	0.01
stat1404	93	6.36667	54.3737	0.01
stat1405	93	5.92866	53.697	0.01
stat1406	82	5.51497	49.1515	0.01
stat1407	86	7.9262	44.6364	0.01
stat1408	77	5.12156	45.3131	0.01
stat1409	70	5.29927	39.1313	0.01
stat1410	68	4.71349	42.2727	0.01
stat1411	125	9.14617	63.8788	0.01
stat1412	92	5.53341	56.6869	0.01
stat1413	92	6.04621	53.2222	0.01
stat1414	61	1.95672	50.2323	0.09
stat1415	69	3.38986	49.5556	0.01
stat1416	88	3.53434	65.1212	0.01
stat1417	79	5.41464	45.1616	0.01
stat1418	73	4.34614	46.798	0.01
stat1419	150	8.19117	81.4646	0.01
stat1420	86	6.03846	49.6667	0.01
stat1421	73	1.46042	60.8485	0.15
stat1422	78	4.69516	48.0303	0.01
stat1423	130	6.05799	83.7374	0.01
stat1424	88	6.13315	47.4747	0.01
stat1425	63	3.39428	43.8687	0.01
stat1426	326	39.5684	60.0707	0.01
stat1427	184	26.3171	38.5859	0.01
stat1428	154	20.979	32.1616	0.01
stat1429	109	20.7189	22.1818	0.01
stat1430	122	23.2815	22.697	0.01
stat1431	218	31.2676	42.1414	0.01
stat1432	263	35.0884	53.6768	0.01
stat1433	162	21.3145	39.1919	0.01
stat1434	194	26.8675	39.6364	0.01
stat1435	160	18.7618	34.8182	0.01
stat1436	272	18.7903	98.4646	0.01
stat1437	139	21.8198	28.1919	0.01
stat1438	146	25.8074	30.0303	0.01
stat1439	83	4.5531	53.5556	0.01
stat1440	52	2.94403	37.1919	0.01
stat1441	52	1.19599	44.6061	0.27
stat1442	47	1.35642	39.7879	0.21
stat1443	46	1.71574	36.0303	0.09
stat1444	48	2.7839	34.6667	0.01
stat1445	67	6.35047	31.7576	0.01
stat1446	72	5.02355	41.8586	0.01
stat1447	91	8.49787	45.101	0.01
stat1448	78	5.05097	46.2626	0.01
stat1449	83	6.20507	44.8485	0.01
stat1450	70	4.94369	42.1414	0.01
stat1451	71	5.47272	36.899	0.01
stat1452	64	4.08159	38.6566	0.01
stat1453	60	5.059	33.4343	0.01
stat1454	57	4.27929	34.798	0.01
stat1455	118	10.3764	54.0101	0.01
stat1456	73	4.22113	46.6667	0.01
stat1457	76	5.08784	45.2121	0.01
stat1458	49	1.04012	42.7778	0.35
stat1459	59	3.05276	41.5657	0.01
stat1460	74	2.89211	54.2727	0.03
stat1461	64	4.2636	36.9596	0.01
stat1462	62	4.3646	38.1616	0.01
stat1463	123	8.69614	67.5354	0.01
stat1464	73	6.07448	39.7475	0.01
stat1465	58	1.29552	50.1313	0.29
stat1466	68	4.79349	39.2323	0.01
stat1467	98	4.16189	69.1111	0.01
stat1468	71	5.49639	38.8384	0.01
stat1469	49	2.17342	36.7778	0.01
stat1470	168	25.2596	35.4141	0.01
stat1471	139	23.6634	29.697	0.01
stat1472	93	19.1708	21.1313	0.01
stat1473	114	22.5667	20.9596	0.01
stat1474	205	30.888	39.6263	0.01
stat1475	247	33.3212	48.697	0.01
stat1476	143	19.5422	36.5354	0.01
stat1477	204	30.2278	35.1616	0.01
stat1478	154	23.8598	33.202	0.01
stat1479	269	19.1123	92.202	0.01
stat1480	131	22.1555	25.9798	0.01
stat1481	139	26.1648	26.4242	0.01
stat1482	77	4.74378	48.4545	0.01
stat1483	47	2.36899	33.8889	0.03
stat1484	51	1.56399	42.1414	0.19
stat1485	51	2.50934	37.1717	0.03
stat1486	42	1.26918	34.3939	0.31
stat1487	48	3.35893	32.4141	0.01
stat1488	67	7.22836	29.5354	0.01
stat1489	69	5.92961	39.596	0.01
stat1490	84	7.77126	40.6061	0.01
stat1491	71	4.51716	41.6061	0.01
stat1492	78	6.22355	41.2525	0.01
stat1493	71	5.45461	38.9899	0.01
stat1494	70	6.13131	33.5556	0.01
stat1495	59	3.9625	34.3737	0.01
stat1496	55	5.16019	29.6667	0.01
stat1497	57	4.60024	32.6667	0.01
stat1498	110	9.78219	48.4747	0.01
stat1499	74	5.13465	43.4444	0.01
stat1500	75	6.63755	40.7778	0.01
stat1501	47	1.10118	39.4747	0.31
stat1502	59	3.87842	37.9293	0.01
stat1503	69	2.74404	50.5455	0.01
stat1504	65	5.78047	35.0505	0.01
stat1505	60	4.50641	35.5253	0.01
stat1506	124	10.3375	62.7172	0.01
stat1507	72	6.55367	39.1212	0.01
stat1508	59	1.92472	47.7273	0.09
stat1509	63	4.53676	36.8687	0.01
stat1510	97	4.93985	64.1717	0.01
stat1511	69	6.19191	36.2828	0.01
stat1512	55	3.89884	34.0303	0.01
stat1513	135	27.1443	18.798	0.01
stat1514	116	33.365	13.3737	0.01
stat1515	121	27.4738	14.0707	0.01
stat1516	163	25.5847	25.1717	0.01
stat1517	170	25.7745	33.0202	0.01
stat1518	138	24.4257	23.303	0.01
stat1519	153	25.9885	23.4242	0.01
stat1520	150	27.5284	21	0.01
stat1521	194	20.559	60.3838	0.01
stat1522	130	27.0255	16.8687	0.01
stat1523	118	24.2866	18.1111	0.01
stat1524	53	4.12727	32.4141	0.01
stat1525	35	3.18806	22.3737	0.01
stat1526	37	1.74939	27.5253	0.17
stat1527	32	1.91207	24.0606	0.13
stat1528	34	2.5903	23.101	0.03
stat1529	27	1.4867	21.0909	0.19
stat1530	44	6.53584	19.7273	0.01
stat1531	47	4.80415	25.1212	0.01
stat1532	64	7.92733	26.6162	0.01
stat1533	51	4.55946	27.4242	0.01
stat1534	58	7.24078	26.6566	0.01
stat1535	49	5.57599	24.4949	0.01
stat1536	42	3.8891	23.4949	0.01
stat1537	46	5.50973	22.8687	0.01
stat1538	45	6.15032	19.7172	0.01
stat1539	42	5.89704	21.1313	0.01
stat1540	65	6.03008	32.3333	0.01
stat1541	52	5.07134	28.0101	0.01
stat1542	57	6.56338	27.1717	0.01
stat1543	36	2.44671	25.6667	0.03
stat1544	43	3.53086	25.404	0.01
stat1545	51	3.98783	32.3535	0.01
stat1546	44	4.88826	22.2929	0.01
stat1547	47	4.67201	23.2727	0.01
stat1548	82	7.54203	40.202	0.01
stat1549	49	5.36989	24.7677	0.01
stat1550	49	3.23247	30.8687	0.01
stat1551	51	5.95083	23.4747	0.01
stat1552	63	3.25861	43.0909	0.01
stat1553	53	6.93068	23.2929	0.01
stat1554	37	3.83607	21.303	0.01
stat1555	112	36.0864	10.596	0.01
stat1556	117	32.6428	11.3131	0.01
stat1557	142	29.4748	21.0808	0.01
stat1558	144	24.6459	25.7879	0.01
stat1559	128	26.8616	19.5051	0.01
stat1560	121	21.7831	19.0808	0.01
stat1561	115	23.7743	17.303	0.01
stat1562	177	19.6673	49.2525	0.01
stat1563	119	28.2753	13.596	0.01
stat1564	112	29.4234	14.1414	0.01
stat1565	48	4.56217	26.2222	0.01
stat1566	32	4.1018	17.6869	0.01
stat1567	33	2.27868	22.2424	0.03
stat1568	30	2.55961	19.6566	0.03
stat1569	25	1.35246	18.9293	0.23
stat1570	28	2.42335	18.1212	0.05
stat1571	36	6.25061	15.6263	0.01
stat1572	38	4.14991	20.9091	0.01
stat1573	53	6.97128	22.2626	0.01
stat1574	48	5.64305	22.9899	0.01
stat1575	48	6.39999	22.2727	0.01
stat1576	41	4.62638	20.9495	0.01
stat1577	40	5.90273	18.0808	0.01
stat1578	41	5.31846	18.4949	0.01
stat1579	38	5.5641	15.9192	0.01
stat1580	34	4.40458	17.6061	0.01
stat1581	51	5.48851	26.8586	0.01
stat1582	44	4.35024	23.5657	0.01
stat1583	51	7.02348	21.7374	0.01
stat1584	28	1.91943	20.5758	0.09
stat1585	38	4.24769	20.7475	0.01
stat1586	42	3.24232	26.2323	0.01
stat1587	38	5.25059	18.1313	0.01
stat1588	40	4.95487	19.1111	0.01
stat1589	72	7.63387	33.7475	0.01
stat1590	44	5.43125	20.9899	0.01
stat1591	39	2.46138	25.8182	0.03
stat1592	44	6.28476	19.8586	0.01
stat1593	53	3.57753	33.8384	0.01
stat1594	41	5.56117	19.2525	0.01
stat1595	34	3.74638	18.101	0.01
stat1596	110	39.845	8.0202	0.01
stat1597	113	28.491	14.9798	0.01
stat1598	111	23.0627	19.4949	0.01
stat1599	105	26.6371	13.6263	0.01
stat1600	102	24.0705	13.0808	0.01
stat1601	94	28.2571	11.6667	0.01
stat1602	119	16.2696	34.1414	0.01
stat1603	112	35.4013	9.44444	0.01
stat1604	99	31.1421	10.5556	0.01
stat1605	33	3.65041	18.3333	0.01
stat1606	25	4.10097	12.5859	0.01
stat1607	27	2.92238	15.7879	0.01
stat1608	25	3.65175	13.4949	0.01
stat1609	26	4.02004	12.7879	0.01
stat1610	22	2.85485	11.8283	0.01
stat1611	25	5.2061	10.4242	0.01
stat1612	29	4.37375	14.1919	0.01
stat1613	37	5.87649	15.1616	0.01
stat1614	33	4.53178	15.8384	0.01
stat1615	38	6.05351	15.3333	0.01
stat1616	33	5.87238	13.9899	0.01
stat1617	27	4.09045	13.2828	0.01
stat1618	30	5.42303	12.7071	0.01
stat1619	32	6.57092	10.596	0.01
stat1620	28	5.31621	11.7677	0.01
stat1621	34	4.40062	18.3131	0.01
stat1622	32	3.95552	15.9394	0.01
stat1623	38	6.58378	15	0.01
stat1624	28	4.50329	14.1616	0.01
stat1625	27	3.63699	13.7374	0.01
stat1626	30	2.87254	17.9192	0.03
stat1627	28	4.27348	12.6061	0.01
stat1628	31	5.9507	12.8889	0.01
stat1629	44	5.27538	23.0202	0.01
stat1630	28	3.98696	14.101	0.01
stat1631	27	2.55934	16.6869	0.03
stat1632	30	4.63081	13.6768	0.01
stat1633	35	2.71061	23.2525	0.01
stat1634	30	4.85932	13.9596	0.01
stat1635	23	4.13733	11.404	0.01
stat1636	127	28.3063	15.6162	0.01
stat1637	130	24.5914	19.3434	0.01
stat1638	118	31.5513	13.5152	0.01
stat1639	119	35.8472	13.5051	0.01
stat1640	115	28.325	12.7273	0.01
stat1641	133	18.6615	36.1414	0.01
stat1642	106	33.1566	10.1313	0.01
stat1643	110	30.6029	10.8485	0.01
stat1644	38	4.11579	19.6364	0.01
stat1645	31	5.18864	13.4848	0.01
stat1646	32	4.49363	16.4949	0.01
stat1647	28	3.67556	14.303	0.01
stat1648	30	4.16198	14.2626	0.01
stat1649	25	4.05621	12.3535	0.01
stat1650	28	5.50666	11	0.01
stat1651	31	3.94042	15.3737	0.01
stat1652	41	6.69686	15.6465	0.01
stat1653	42	6.33997	16.5051	0.01
stat1654	40	7.50105	15.3838	0.01
stat1655	34	5.89069	13.9798	0.01
stat1656	34	5.57533	13.9697	0.01
stat1657	37	6.577	14.1515	0.01
stat1658	33	7.02137	11.0909	0.01
stat1659	30	5.37208	12.6465	0.01
stat1660	42	5.6101	20.0303	0.01
stat1661	36	5.07075	16.8384	0.01
stat1662	39	5.85378	16.0303	0.01
stat1663	30	4.47885	14.8586	0.01
stat1664	32	4.8186	14.8889	0.01
stat1665	37	4.67244	19.404	0.01
stat1666	32	5.89126	13.1313	0.01
stat1667	34	6.411	13.9293	0.01
stat1668	52	6.01686	24.6364	0.01
stat1669	37	5.78123	15.5051	0.01
stat1670	31	3.16914	17.9091	0.01
stat1671	36	5.27322	14.8485	0.01
stat1672	46	4.85128	25.2424	0.01
stat1673	33	5.57421	13.6768	0.01
stat1674	27	4.17962	12.7374	0.01
stat1675	210	33.6298	34.697	0.01
stat1676	140	21.9481	25.0606	0.01
stat1677	186	36.6369	25.4343	0.01
stat1678	153	29.9418	23.2727	0.01
stat1679	217	18.677	65.3535	0.01
stat1680	135	28.8755	18.404	0.01
stat1681	140	26.8565	19.2323	0.01
stat1682	65	5.74254	34.5556	0.01
stat1683	48	4.30577	25.0303	0.01
stat1684	49	3.61959	29.4646	0.01
stat1685	42	3.20729	26.5556	0.01
stat1686	41	3.28199	24.8788	0.01
stat1687	42	4.19436	23.2727	0.01
stat1688	58	8.20781	20.8788	0.01
stat1689	61	5.97256	28.3131	0.01
stat1690	75	9.32657	29.6869	0.01
stat1691	67	8.383	28.9697	0.01
stat1692	75	9.04217	29.5253	0.01
stat1693	62	7.21532	26.8687	0.01
stat1694	52	6.05282	25.1212	0.01
stat1695	53	6.01492	25.1515	0.01
stat1696	53	7.59361	20.6768	0.01
stat1697	54	7.3748	22.7677	0.01
stat1698	93	10.2793	34.6162	0.01
stat1699	64	6.1688	31.2121	0.01
stat1700	66	8.14751	29.3535	0.01
stat1701	44	3.27443	28.6869	0.01
stat1702	54	5.50195	27.0909	0.01
stat1703	70	6.23371	35.6869	0.01
stat1704	54	7.08501	24.4848	0.01
stat1705	53	6.35381	24.6364	0.01
stat1706	99	8.54515	43.9596	0.01
stat1707	66	6.92322	27.1212	0.01
stat1708	58	4.74746	34.1818	0.01
stat1709	64	8.58146	25.9495	0.01
stat1710	79	5.34579	45.9293	0.01
stat1711	67	9.5425	26.3838	0.01
stat1712	44	4.97287	23.4444	0.01
stat1713	168	26.7375	32.202	0.01
stat1714	220	34.9694	31.4646	0.01
stat1715	166	26.2712	28.4949	0.01
stat1716	256	21.5559	82.1919	0.01
stat1717	151	38.828	22.6162	0.01
stat1718	158	27.3412	24.0303	0.01
stat1719	60	2.63552	43.8586	0.03
stat1720	45	2.91518	29.9091	0.01
stat1721	60	4.15808	36.404	0.01
stat1722	51	3.61047	32.6869	0.01
stat1723	47	3.39322	30.0202	0.01
stat1724	46	3.42843	29.101	0.03
stat1725	67	9.05348	25.8485	0.01
stat1726	70	6.9894	34.404	0.01
stat1727	81	8.22025	37.0909	0.01
stat1728	72	6.51007	37.899	0.01
stat1729	76	7.15609	38.0909	0.01
stat1730	64	5.64226	33.6566	0.01
stat1731	58	5.95355	30.2727	0.01
stat1732	60	6.11982	31.2121	0.01
stat1733	60	7.49521	26.8586	0.01
stat1734	57	5.87036	28.2222	0.01
stat1735	102	9.87873	44.4949	0.01
stat1736	65	4.96818	39.3232	0.01
stat1737	67	5.06929	36.4949	0.01
stat1738	45	2.02604	34.7677	0.05
stat1739	59	4.94611	34.1616	0.01
stat1740	63	3.37315	43.2424	0.01
stat1741	65	6.42435	31.0505	0.01
stat1742	60	5.77283	31.0808	0.01
stat1743	108	6.88973	55.798	0.01
stat1744	69	6.27573	33.0101	0.01
stat1745	59	2.8688	41.202	0.01
stat1746	62	5.61025	31.9192	0.01
stat1747	88	4.64237	58.1414	0.01
stat1748	69	7.016	32.4444	0.01
stat1749	52	4.63954	29.8283	0.01
stat1750	146	30.9723	23.1414	0.01
stat1751	134	22.823	21.7475	0.01
stat1752	200	18.9832	60.6566	0.01
stat1753	122	25.3212	17.2828	0.01
stat1754	117	24.5429	18.1818	0.01
stat1755	49	3.46673	31.7071	0.01
stat1756	38	3.95733	22	0.01
stat1757	37	2.07849	26.7374	0.05
stat1758	32	1.76	24.3636	0.07
stat1759	32	2.46936	22.1414	0.07
stat1760	30	1.92902	21.8081	0.09
stat1761	37	4.73519	18.5859	0.01
stat1762	42	3.75046	25.1616	0.01
stat1763	56	5.73844	28.3232	0.01
stat1764	50	4.85418	27.6566	0.01
stat1765	52	5.61203	26.9192	0.01
stat1766	46	4.35123	25.1414	0.01
stat1767	46	5.21015	22.3636	0.01
stat1768	45	5.19897	22.2222	0.01
stat1769	45	7.35091	19.4444	0.01
stat1770	36	4.102	21.2525	0.01
stat1771	55	4.30675	31.8788	0.01
stat1772	58	5.14827	29.0505	0.01
stat1773	50	4.4668	26.2929	0.01
stat1774	39	2.78553	25.1313	0.03
stat1775	39	2.91966	25.0808	0.01
stat1776	51	3.11823	33.101	0.01
stat1777	48	5.67702	23.7071	0.01
stat1778	48	5.76925	22.6465	0.01
stat1779	76	6.32224	40.202	0.01
stat1780	48	4.51578	25.1313	0.01
stat1781	40	1.55768	31.1818	0.19
stat1782	45	4.63916	23.7475	0.01
stat1783	62	3.48501	42.6667	0.01
stat1784	48	5.60741	23.4747	0.01
stat1785	37	3.07869	22.2525	0.01
stat1786	155	34.3566	20.7576	0.01
stat1787	214	23.2254	59.798	0.01
stat1788	133	30.1673	16.8889	0.01
stat1789	132	27.3135	18.7374	0.01
stat1790	47	3.33394	30.7071	0.01
stat1791	34	2.87689	22.0505	0.03
stat1792	41	2.94902	27.0505	0.03
stat1793	33	1.82856	24.1313	0.09
stat1794	33	2.23787	22.3838	0.05
stat1795	33	3.01119	19.9192	0.03
stat1796	47	6.89929	18.7576	0.01
stat1797	49	5.65242	24.9091	0.01
stat1798	60	7.01699	26.8283	0.01
stat1799	49	4.5188	27.2727	0.01
stat1800	58	5.83218	27.303	0.01
stat1801	48	5.19692	24.9394	0.01
stat1802	46	5.5931	22.2626	0.01
stat1803	44	4.83451	22.9192	0.01
stat1804	38	4.3316	19.4343	0.01
stat1805	41	4.10148	21.2929	0.01
stat1806	76	8.19105	31.697	0.01
stat1807	54	5.10923	26.7071	0.01
stat1808	55	5.71219	26.1717	0.01
stat1809	38	2.39639	26.0505	0.03
stat1810	44	4.19787	24.899	0.01
stat1811	48	2.656	33.5455	0.01
stat1812	47	5.2397	21.8081	0.01
stat1813	45	4.77823	22.5657	0.01
stat1814	90	8.77723	39.4949	0.01
stat1815	55	8.02236	24.1414	0.01
stat1816	48	3.2862	30.8687	0.01
stat1817	47	5.79138	23.7374	0.01
stat1818	63	3.80965	41.7273	0.01
stat1819	55	7.23035	23.5657	0.01
stat1820	36	3.45257	22.1313	0.01
stat1821	184	19.7526	54.0303	0.01
stat1822	116	28.8602	15.4242	0.01
stat1823	118	26.26	15.8889	0.01
stat1824	60	7.37121	28.8384	0.01
stat1825	38	4.68637	20.5657	0.01
stat1826	43	4.5443	24.5556	0.01
stat1827	40	4.32559	22.2828	0.01
stat1828	40	4.69898	20.7677	0.01
stat1829	34	3.75758	19.1212	0.01
stat1830	50	7.28907	18.0606	0.01
stat1831	50	5.77455	23.2424	0.01
stat1832	60	7.68662	24.7273	0.01
stat1833	51	4.91918	25.2222	0.01
stat1834	58	9.53356	24.0505	0.01
stat1835	48	6.28708	22.1919	0.01
stat1836	46	5.41504	21.2626	0.01
stat1837	47	7.03895	19.9899	0.01
stat1838	42	7.00879	17.6869	0.01
stat1839	42	5.35986	19.0101	0.01
stat1840	71	9.37705	28.6566	0.01
stat1841	55	6.54915	25.5758	0.01
stat1842	63	9.95459	23.9899	0.01
stat1843	39	3.41907	23.5051	0.01
stat1844	44	4.19091	22.6162	0.01
stat1845	55	5.02023	29.3232	0.01
stat1846	48	6.93334	20.3939	0.01
stat1847	50	7.86577	20.303	0.01
stat1848	82	9.12692	37.3131	0.01
stat1849	57	6.7653	22.1313	0.01
stat1850	52	5.48886	27.404	0.01
stat1851	56	8.0351	21.8384	0.01
stat1852	72	6.28965	37.9192	0.01
stat1853	52	7.14464	21.4444	0.01
stat1854	40	5.12138	19.6566	0.01
stat1855	162	20.2801	43.4545	0.01
stat1856	163	18.9171	45.7677	0.01
stat1857	124	5.15718	80.8182	0.01
stat1858	63	1.06534	56.5354	0.35
stat1859	73	0.532756	69.5556	0.67
stat1860	61	-0.0939035	61.6162	0.95
stat1861	67	1.37867	58.1313	0.13
stat1862	55	0.240753	53.4242	0.85
stat1863	81	5.16375	48.4242	0.01
stat1864	85	2.87542	65.9192	0.01
stat1865	106	4.90401	68.101	0.01
stat1866	101	4.50628	69.404	0.01
stat1867	101	4.22059	69.8485	0.01
stat1868	87	3.49307	65.2828	0.01
stat1869	72	2.24855	58.0808	0.05
stat1870	79	2.89526	58.7677	0.03
stat1871	72	3.21127	50.798	0.01
stat1872	75	2.94985	53.101	0.01
stat1873	124	4.98214	83.899	0.01
stat1874	103	4.41366	73.6768	0.01
stat1875	118	6.55163	68.0808	0.01
stat1876	68	0.505103	64.6667	0.57
stat1877	80	2.23011	63.8586	0.05
stat1878	98	1.6204	83.4545	0.07
stat1879	89	4.34274	58.9394	0.01
stat1880	88	3.82368	59.8081	0.01
stat1881	194	11.222	103.152	0.01
stat1882	87	3.06783	65.0909	0.01
stat1883	74	-0.428217	77.5859	0.73
stat1884	88	4.08969	61.5657	0.01
stat1885	132	2.67568	108.899	0.01
stat1886	92	4.12108	61.9192	0.01
stat1887	66	1.56143	55.5657	0.13
stat1888	122	32.573	12.2222	0.01
stat1889	33	2.05374	22.8182	0.11
stat1890	27	2.55259	16.6667	0.01
stat1891	27	2.15033	18.9293	0.07
stat1892	22	1.2477	17.1414	0.31
stat1893	22	1.59434	16.0909	0.13
stat1894	21	1.4403	15.2121	0.21
stat1895	34	6.33167	14.1414	0.01
stat1896	33	3.15374	19.6566	0.03
stat1897	43	4.59479	20.0909	0.01
stat1898	40	5.03718	19.8687	0.01
stat1899	42	5.98147	19.6061	0.01
stat1900	37	4.33427	18.4141	0.01
stat1901	31	3.91812	16.5758	0.01
stat1902	34	4.79561	16.6869	0.01
stat1903	31	4.45365	14.4545	0.01
stat1904	28	4.04436	14.4949	0.01
stat1905	47	5.73381	23.4545	0.01
stat1906	34	3.09219	20.8586	0.01
stat1907	33	3.40699	19.101	0.01
stat1908	23	1.38103	18.0707	0.25
stat1909	31	3.74142	17.596	0.01
stat1910	32	1.83593	23.5657	0.07
stat1911	26	2.37653	16.1717	0.07
stat1912	33	4.02312	16.6869	0.01
stat1913	57	5.87237	29	0.01
stat1914	32	3.58773	17.8485	0.01
stat1915	31	2.12827	21.7576	0.05
stat1916	34	4.23183	17.4949	0.01
stat1917	42	2.51606	30.6869	0.05
stat1918	33	4.74838	16.9697	0.01
stat1919	22	1.95334	15.4141	0.09
stat1920	34	2.04206	23.7374	0.07
stat1921	28	3.08375	16.9192	0.01
stat1922	28	1.61114	20.8788	0.17
stat1923	22	0.901882	18.4848	0.51
stat1924	21	0.905194	17.3333	0.37
stat1925	25	2.6582	15.3333	0.03
stat1926	36	5.73737	14.7475	0.01
stat1927	39	4.61174	19.697	0.01
stat1928	39	4.18683	20.3333	0.01
stat1929	30	2.13393	21.0909	0.05
stat1930	41	4.78727	19.8889	0.01
stat1931	33	3.82665	18.8788	0.01
stat1932	29	2.88987	17.6465	0.03
stat1933	29	2.89822	17.5859	0.01
stat1934	29	4.14389	14.404	0.01
stat1935	26	2.63884	15.7172	0.01
stat1936	53	6.82278	24.3737	0.01
stat1937	34	3.09973	21.8788	0.01
stat1938	33	2.84492	20.0202	0.03
stat1939	23	0.828591	19.6667	0.47
stat1940	30	2.84457	19.1717	0.01
stat1941	27	0.483111	24.8081	0.67
stat1942	24	1.82461	17.3434	0.13
stat1943	32	4.25174	16.9394	0.01
stat1944	58	5.39157	29.6566	0.01
stat1945	32	3.75924	17.8182	0.01
stat1946	33	2.10666	23.3939	0.07
stat1947	31	3.04963	17.404	0.01
stat1948	38	1.0888	32.2929	0.37
stat1949	28	2.52569	17.8586	0.01
stat1950	25	2.47066	16.8182	0.01
stat1951	177	29.0331	30.8283	0.01
stat1952	216	32.0802	36.0909	0.01
stat1953	193	33.1422	32.9697	0.01
stat1954	182	26.82	30.7071	0.01
stat1955	166	27.3616	27.7879	0.01
stat1956	144	25.6373	25.6364	0.01
stat1957	190	29.8966	33.4646	0.01
stat1958	196	30.4894	36.1414	0.01
stat1959	212	30.0413	37.1616	0.01
stat1960	209	27.7838	37.9091	0.01
stat1961	184	30.0796	32.9394	0.01
stat1962	166	25.8723	30.404	0.01
stat1963	190	28.9532	31.202	0.01
stat1964	164	31.0489	25.9394	0.01
stat1965	177	32.8052	28.4242	0.01
stat1966	224	28.6323	44.2929	0.01
stat1967	212	32.9801	39.0202	0.01
stat1968	217	33.1174	36.7071	0.01
stat1969	166	26.4864	34.7576	0.01
stat1970	181	29.146	34.1818	0.01
stat1971	217	25.5662	44.7879	0.01
stat1972	172	31.9823	31.1111	0.01
stat1973	182	32.1154	31.8081	0.01
stat1974	267	31.8711	53.9394	0.01
stat1975	194	30.1024	33.3939	0.01
stat1976	157	18.4945	41.5556	0.01
stat1977	187	28.3871	33.1313	0.01
stat1978	237	30.0142	56.6364	0.01
stat1979	187	25.4275	32.2626	0.01
stat1980	172	29.6301	29.9192	0.01
stat1981	226	45.8525	24.9293	0.01
stat1982	205	39.1116	22.9091	0.01
stat1983	205	50.4291	19.9091	0.01
stat1984	195	42.6941	20.6667	0.01
stat1985	157	35.0692	18.798	0.01
stat1986	198	36.0516	25.1111	0.01
stat1987	206	36.2894	26.7273	0.01
stat1988	226	40.3628	26.3737	0.01
stat1989	221	42.0151	25.5758	0.01
stat1990	202	38.3483	24.404	0.01
stat1991	201	47.2128	21.9394	0.01
stat1992	205	47.3602	21.6263	0.01
stat1993	182	42.8356	18.1414	0.01
stat1994	194	46.7034	20.0202	0.01
stat1995	218	35.2047	32.5051	0.01
stat1996	224	42.3743	27.0909	0.01
stat1997	190	38.9935	25.2929	0.01
stat1998	191	39.8656	25.4343	0.01
[truncated: 417 more rows]
